# Supplementary material for: Time-Lapse Incubation for Embryo Culture-Morphokinetics and Environmental Stability May Not Be Enough: Results from a Pilot Randomized Controlled Trial
Source: J Clin Med. 2024 Mar 15;13(6):1701. doi: 10.3390/jcm13061701 (PMC10971676; doi:10.3390/jcm13061701)
Supplement: Supplementary file 1 [file jcm-13-01701-s001.zip]

Archive with 1 entries (1 files):
- jcm-2813509-supplementary.pdf
